# Supplementary material for: Pharmacotherapy, acupoint stimulation, and psychotherapy for perimenopausal women with anxiety, depression, and panic disorder: a systematic review and network meta-analysis of randomized controlled trials
Source: Front Psychiatry. 2026 Jul 17;17:1845876. doi: 10.3389/fpsyt.2026.1845876 (PMC13423873; doi:10.3389/fpsyt.2026.1845876)
Supplement: Supplementary file 1 [file Supplementaryfile1.zip]

Archive with 9 entries (8 files):
- Manuscript_Supplementary_Figure_Table/
- Manuscript_Supplementary_Figure_Table/Supplementary Material 1-PRISMA NMA Checklist.docx
- Manuscript_Supplementary_Figure_Table/Supplementary Material 2-search stategy.docx
- Manuscript_Supplementary_Figure_Table/Supplementary Material 3-baseline characteristics.docx
- Manuscript_Supplementary_Figure_Table/Supplementary Material 4-global inconsistency results.docx
- Manuscript_Supplementary_Figure_Table/Supplementary Material 5-loop inconsitstency results.docx
- Manuscript_Supplementary_Figure_Table/Supplementary Material 6-global inconsistency forest plots.docx
- Manuscript_Supplementary_Figure_Table/Supplementary Material 7-forest plots.docx
- Manuscript_Supplementary_Figure_Table/Supplementary Material 8-subgroup analysis.docx
